# Supplementary material for: Ancient coins: cluster analysis applied to find a correlation between corrosion process and burial soil characteristics
Source: Chem Cent J. 2012 May 2;6(Suppl 2):S9. doi: 10.1186/1752-153X-6-S2-S9 (PMC3342128; doi:10.1186/1752-153X-6-S2-S9)
Supplement: Additional file 1 — All analytical data was put in an external data file. The file includes the complete used five layer matrix before the unfolding; an additional layer (6) reports some other values measured but not used in this work (pH of the bearing stratum water and so on). Figures A and B describe, as flow charts, the analytical procedures adopted to obtain data relative to both coins and soils. Figure C shows, as an example, the SEM image and the EDS spectra of one of the coin. Tables 1-3 list some information on coins such as the finding location in the archeological site, image, dimensions and so on. Tables 4-5 list the main physical characteristics of soils while table 6 summarises the corrosion products found by XRD. [file 1752-153X-6-S2-S9-S1.ZIP]

Archive with 2 entries (2 files):
- R-Reale_(Ancient-Coins-Cluster-Analysis-Applied-to)_Suppl-tab-fig.doc
- R-Reale_(Ancient-Coins-Cluster-Analysis-Applied-to)_raw-matrix.xls
