# Supplementary material for: Ancient coins: cluster analysis applied to find a correlation between corrosion process and burial soil characteristics
Source: Chem Cent J. 2012 May 2;6(Suppl 2):S9. doi: 10.1186/1752-153X-6-S2-S9 (PMC3342128; doi:10.1186/1752-153X-6-S2-S9)
Supplement: Additional file 1 — All analytical data was put in an external data file. The file includes the complete used five layer matrix before the unfolding; an additional layer (6) reports some other values measured but not used in this work (pH of the bearing stratum water and so on). Figures A and B describe, as flow charts, the analytical procedures adopted to obtain data relative to both coins and soils. Figure C shows, as an example, the SEM image and the EDS spectra of one of the coin. Tables 1-3 list some information on coins such as the finding location in the archeological site, image, dimensions and so on. Tables 4-5 list the main physical characteristics of soils while table 6 summarises the corrosion products found by XRD. [file 1752-153X-6-S2-S9-S1.ZIP › R-Reale_(Ancient-Coins-Cluster-Analysis-Applied-to)_raw-matrix.xls]

## Sheet: authors
	Study of correlation among coins and their burial-soil
objects =		some ancient coins, coming from the archaeological excavation of Palazzo Valentini (Rome)
period =		Roman age, I-III a.C.
measure =		XRF, SEM, EDS, IC
objective =		Study of correlation among coins and their burial-soil
chemometrics =		Cluster analysis, MVA
Rome University, La Sapienza
Pl. Aldo Moro 5
00185 Rome
Italy
2010-12-01
This is a supplementary material for the Paper "Ancient Coins: Cluster Analysis Applied to Find a Correlation Between Corrosion Process and Burial Soil Characteristics"
Rita Reale1, Susanne Heide Plattner1, Giuseppe Guida2, Maria Pia Sammartino1, Giovanni Visco1
This data, figures, tables are under Copyright, see the Editor web site for direction of use and further request.
1 Rome University, La Sapienza, Math. Phy. Nat. Science Faculty, Rome, Italy
2 National Government Centre for Restoration, Rome, Italy

## Sheet: layer1
	Study of correlation among coins and their burial-soil
data from analyses of washing solutions of soils sampled far from coins
				values ppm					values %
sample	group	pH	uS	F-	Cl-	NO3-	SO4-2	PO4-3	C	O	Mg	Al	Si	P	Cl	Ca	V	Fe	Cu	As	Sn	Pb	LOI
S-a14su4	soils	8.9	88.4	0.546	1.229	3.744	6.351	0.887
S-a14su10a	soils	8.58	130	0.414	1.101	0.924	1.321	1.276
S-a14su10b	soils	8.55	134	0.544	1.034	1.717	5.121	0.737
S-a14su10c	soils	8.73	98	0.505	1.132	0.506	1.199	0.619
S-a14su10d	soils	8.63	89	0.594	0.934	1.717	5.121	0.637
S-a14su10e	soils	8.62	141	0.513	1.034	0.871	1.344	0.698
S-a14su10f	soils	8.67	141	0.523	0.934	0.571	1.144	0.728
S-a14su10g	soils	8.53	108	0.505	1.132	0.606	1.199	0.709
S-a14su10h	soils	8.73	98	0.515	0.932	0.906	1.199	0.819
S-pt9su168	soils	8.75	171	0.478	0.9	1.415	4.431	0.908
S-pt8su1012	soils	8.3	118	0.393	0.933	0.555	3.646	0.706
S-pt8su1081	soils	8.76	123	0.414	1.037	0.795	1.969	1.175
This is a supplementary material for the Paper "Ancient Coins: Cluster Analysis Applied to Find a Correlation Between Corrosion Process and Burial Soil Characteristics"
Rita Reale1, Susanne Heide Plattner1, Giuseppe Guida2, Maria Pia Sammartino1, Giovanni Visco1
This data, figures, tables are under Copyright, see the Editor web site for direction of use and further request.

## Sheet: layer2
	Study of correlation among coins and their burial-soil
data for soils surrounding coins (burial soil) plus elemental composition data
				values ppm					values %
sample	group	pH	uS	F-	Cl-	NO3-	SO4-2	PO4-3	C	O	Mg	Al	Si	P	Cl	Ca	V	Fe	Cu	As	Sn	Pb	LOI
N-a14su4	soilnearcoin	8.83	97	0.575	1.588	1.395	8.969	0.535	9.53	42.22	0.79	4.85	11.68	0.64	0.11	15.53	0	2.76	3.28	0	0	8.49	0.12
N-a14su10a	soilnearcoin	8.67	103	0.477	0.538	0.238	1.056	0.748	11.935	48.295	0.905	4.55	12.205	0.325	0	12.635	0	2.53	1.69	0.02	0.36	2.87	1.68
N-a14su10b	soilnearcoin	8.52	132	0.497	0.503	0.369	2.27	0.686	4.065	45.315	0.85	4.27	10.025	0.23	0.33	13.305	0	2.5	1.025	0	0	17.605	0.48
N-a14su10c	soilnearcoin	8.61	116	0.484	0.885	0.311	1.24	0.331	9.77	43.2	1.05	5.62	8.45	0.71	0	18.86	0	3.2	0	0	0	9.97	-0.83
N-a14su10d	soilnearcoin	8.55	99	0.544	0.456	0.444	3.021	0.382	9.575	47.975	0.72	3.865	9.205	1.535	0.48	5.965	0.17	2.115	8.41	0.165	0.22	8.38	1.22
N-a14su10e	soilnearcoin	8.31	133	0.526	0.591	0.356	1.722	0.51	10.015	46.205	0.77	4.025	7.475	1.835	0.055	15.555	0	2.165	0	0	0	11.235	0.665
N-a14su10f	soilnearcoin	8.68	150	0.565	0.554	0.248	1.655	0.575	5.07	53.96	1.13	3.36	12.64	0.4	0.26	14.41	0	3.18	0	0.17	0.26	2.87	2.29
N-a14su10g	soilnearcoin	8.4	133	0.473	1.341	0.3	1.138	0.489	8.58	53.21	0.93	2.98	9.98	0.57	0	13.97	0	2.89	0	0	0	4.5	2.39
N-a14su10h	soilnearcoin	8.69	115	0.581	0.585	0.472	1.053	0.524	6	55.15	1.22	4.15	11.69	0.68	0	15.65	0	3.72	0	0	0	3.6	-1.86
N-pt9su168	soilnearcoin	8.81	184	0.304	0.568	0.569	5.82	0.886	13.76	47.015	0.44	4.475	5.175	0.68	0	22.95	0.655	1.125	2.19	0	0	3.085	-1.55
N-pt8su1012	soilnearcoin	8.66	113	0.261	1.493	0.505	2.379	0.488	10.375	45.21	1.08	4.355	4.78	0.815	0.315	14.365	0.055	4.825	0	0	10.67	4.55	-1.395
N-pt8su1081	soilnearcoin	8.76	105	0.38	1.607	0.748	1.717	0.535	10.51	44.15	1.16	5.92	14.59	0.66	0.45	19.2	0	3.47	0	0	0	0	-0.11
This is a supplementary material for the Paper "Ancient Coins: Cluster Analysis Applied to Find a Correlation Between Corrosion Process and Burial Soil Characteristics"
Rita Reale1, Susanne Heide Plattner1, Giuseppe Guida2, Maria Pia Sammartino1, Giovanni Visco1
This data, figures, tables are under Copyright, see the Editor web site for direction of use and further request.

## Sheet: layer3
	Study of correlation among coins and their burial-soil
data for patina's washing solutions
				values ppm					values %
sample	group	pH	uS	F-	Cl-	NO3-	SO4-2	PO4-3	C	O	Mg	Al	Si	P	Cl	Ca	V	Fe	Cu	As	Sn	Pb	LOI
W-a14su4	wash-of-coin	8.9	38	0.289	3.207	3.084	4.064	0.4
W-a14su10a	wash-of-coin	8.8	42	0.216	1.092	0.073	0.713	0.542
W-a14su10b	wash-of-coin	8.6	51	0.235	1.028	0.269	0.99	0.437
W-a14su10c	wash-of-coin	8.64	43	0.209	1.752	0.126	0.582	0.224
W-a14su10d	wash-of-coin	8.55	41	0.297	0.662	0.205	1.956	0.318
W-a14su10e	wash-of-coin	8.53	63	0.279	1.696	0.157	1.269	0.376
W-a14su10f	wash-of-coin	8.76	70	0.301	1.334	0.003	0.858	0.397
W-a14su10g	wash-of-coin	8.5	67	0.297	2.186	0.266	1.04	0.374
W-a14su10h	wash-of-coin	8.71	65	0.304	1.892	0.407	1.04	0.529
W-pt9su168	wash-of-coin	8.98	75	0.192	0.684	0.476	2.619	0.569
W-pt8su1012	wash-of-coin	8.5	33	0.138	1.017	0.21	0.45	0.275
W-pt8su1081	wash-of-coin	8.8	45	0.206	1.525	0.356	1.121	0.392
This is a supplementary material for the Paper "Ancient Coins: Cluster Analysis Applied to Find a Correlation Between Corrosion Process and Burial Soil Characteristics"
Rita Reale1, Susanne Heide Plattner1, Giuseppe Guida2, Maria Pia Sammartino1, Giovanni Visco1
This data, figures, tables are under Copyright, see the Editor web site for direction of use and further request.

## Sheet: layer4
	Study of correlation among coins and their burial-soil
data for patina's elemental composition
				values ppm					values %
sample	group	pH	uS	F-	Cl-	NO3-	SO4-2	PO4-3	C	O	Mg	Al	Si	P	Cl	Ca	V	Fe	Cu	As	Sn	Pb	LOI
P-a14su4	patina								11	30.65	0	1.52	4.69	0.59	1.35	3.63	1.79	0.79	29.91	0.34	0	13.51	0.23
P-a14su10a	patina								15.564	33.132	0.112	0.982	7.762	0.14	0.356	2.778	0.956	0.382	26.536	0.294	0.156	12.018	-1.168
P-a14su10b	patina								9.938	32.24	0.095	0.6	5.133	0.14	5.363	4.668	1.043	0	26.118	0	0	13.515	1.15
P-a14su10c	patina								11.3	25.05	0.24	1.4	2.22	0.43	0.38	5.55	0.12	0.2	4.91	0.57	0	48.82	-1.19
P-a14su10d	patina								10.65	35.35	0	1.05	8.1	0.51	1.49	3.77	0	0	20.56	0.83	0.47	18.98	-1.76
P-a14su10e	patina								15.174	31.594	0.228	1.424	6.438	0.592	0.898	4.43	1.284	0.22	22.592	0	0	16.966	-1.84
P-a14su10f	patina								7	35.77	0.37	0.6	8.37	0	1.42	3.83	0	0.36	25.27	0.68	0.46	13.13	2.74
P-a14su10g	patina								12.002	26.752	0	0.322	2.272	0.156	0.496	0.83	0.34	0	8.292	0.444	0	48.384	-0.29
P-a14su10h	patina								10.55	32.52	0.215	0.77	8.005	0	0.37	1.175	2.395	1.02	27.01	0.37	0	16.06	-0.46
P-pt9su168	patina								15.135	36.32	0.155	1.67	7.76	0.185	0	5.59	3.825	0.74	17.62	0.525	0	11.85	-1.375
P-pt8su1012	patina								7.82	30.25	0.22	0.5	3.9	1.58	0.62	1.34	0.42	1.04	20.68	0	12.95	16.22	2.46
P-pt8su1081	patina								9.65	20.37	0.29	0.78	4.23	0.61	0.88	2.65	0.27	0	12.54	0	0.15	47.45	0.13
This is a supplementary material for the Paper "Ancient Coins: Cluster Analysis Applied to Find a Correlation Between Corrosion Process and Burial Soil Characteristics"
Rita Reale1, Susanne Heide Plattner1, Giuseppe Guida2, Maria Pia Sammartino1, Giovanni Visco1
This data, figures, tables are under Copyright, see the Editor web site for direction of use and further request.

## Sheet: layer5
	Study of correlation among coins and their burial-soil
chemical elements constituting the coin bulk
				values ppm					values %
sample	group	pH	uS	F-	Cl-	NO3-	SO4-2	PO4-3	C	O	Mg	Al	Si	P	Cl	Ca	V	Fe	Cu	As	Sn	Pb	LOI
B-a14su4	bulk								4.105	29.735	0	0.795	4.105	0.44	0.185	1.06	0.65	0.36	40.955	0.2	0	15.09	2.32
B-a14su10a	bulk								10.21	31.515	0.33	0.75	6.16	0.295	0.15	0.87	0.175	0.28	38.775	0	0.63	8.165	1.695
B-a14su10b	bulk								9.743	30.713	0	0.113	3.73	0.147	1.057	1.123	0.6	0	34.553	0.033	0	15.38	2.807
B-a14su10c	bulk								10.66	19.72	0.12	0.41	2.18	0.47	0.155	1.5	0	0.085	30.26	1.04	0	32.28	1.12
B-a14su10d	bulk								6.69	21.95	0	0.22	5.15	0.51	0.18	0.6	0	0	34.7	0.95	0.77	28.98	-0.7
B-a14su10e	bulk								11.77	21.71	0.19	0.6	4.475	1	0	2.695	0.8	0.375	35.45	0	0	17.57	3.365
B-a14su10f	bulk								8.73	25.19	0.205	0.335	5.605	0.19	0.36	1.39	0	0.325	38.685	0.44	0.905	15.245	2.395
B-a14su10g	bulk								10.873	25.353	0	0.157	1.757	0.387	0.1	1.18	0.193	0.2	20.753	0.303	0	36.34	2.403
B-a14su10h	bulk								8.72	27.383	0.17	0.475	4.613	0.453	0	1.405	1.198	0.105	25.338	0.075	0.238	27.368	2.462
B-pt9su168	bulk								9.515	29.06	0.095	0.89	4.295	0.48	0	2.535	3.325	0.33	21.87	0.51	0	24.49	2.605
B-pt8su1012	bulk								7.045	25.955	0.17	0.77	3.455	1.27	0.15	1.335	0	0.185	26.815	0	10.285	22.715	-0.15
B-pt8su1081	bulk								8.6	23.155	0.29	0.895	3.52	0.355	0.305	1.505	0.065	0	29.97	0.165	0.515	27.445	3.215
This is a supplementary material for the Paper "Ancient Coins: Cluster Analysis Applied to Find a Correlation Between Corrosion Process and Burial Soil Characteristics"
Rita Reale1, Susanne Heide Plattner1, Giuseppe Guida2, Maria Pia Sammartino1, Giovanni Visco1
This data, figures, tables are under Copyright, see the Editor web site for direction of use and further request.

## Sheet: other
	Study of correlation among coins and their burial-soil
names	X-a14su4		X-a14su10a	X-a14su10b	X-a14su10c	X-a14su10d	X-a14su10e	X-a14su10f	X-a14su10g	X-a14su10h	X-pt9su168	X-pt8su1012	X-pt8su1081
bulkcoins	a14su4-20verde	a14su4-20nera	a14su10a	a14su10b	a14su10c	a14su10d	a14su10e	a14su10f	a14su10g	a14su10h	pt9su168a	pt8su1012	pt8-1081ris
Cu(xrf)	57.9	70.3	84.3	67.8	67.8	68.2	73.9	67.4	72.2	88	84.1	69.2	72.3
Sn(xrf)	0.7	1.4	1.2	0.770279	0.789166	0.88583	0.905418	1.5	1.0075	1.09394	1.13288	10	0.537687
Pb(xrf)	41.4	28.2	14.5	31.2725	31.2629	30.8708	25.1065	31	26.7179	10.5568	14.7058	20.8	27.0237
As(xrf)	0	0	0	0	0	0	0	0	0	0	0	0	0
Ag(xrf)	0	0.1	0	0.130621	0.130575	0	0.125772	0.2	0.115097	0.368864	0.0577127	0	0.155422
Sb(xrf)	0	0	0	0	0	0	0	0	0	0	0	0	0
	from 2 tap city water			from 3 surgive waters in the hypogeaum
Waters (median)	3 Cannelle	fountain PV		PT8 column	PT9 well	PT10 well2
cond (uS)	535	588		701	677
pH	7.35	7.26		7.56	7.7	7.9
F-	0.247	0.313		0.6	0.515	0.913
Cl-	5.962	6.027		57.317	47.14	345.857
NO3-	3.235	2.813		71.084	46.073	344.446
PO43-	2.836	2.927		1.583	1.559	0.299
SO42-	19.546	18.904		45.866	31.715	275.318
This is a supplementary material for the Paper "Ancient Coins: Cluster Analysis Applied to Find a Correlation Between Corrosion Process and Burial Soil Characteristics"
Rita Reale1, Susanne Heide Plattner1, Giuseppe Guida2, Maria Pia Sammartino1, Giovanni Visco1
This data, figures, tables are under Copyright, see the Editor web site for direction of use and further request.
